# Supplementary material for: A methylated lysine is a switch point for conformational communication in the chaperone Hsp90
Source: Nat Commun. 2020 Mar 5;11:1219. doi: 10.1038/s41467-020-15048-8 (PMC7057950; doi:10.1038/s41467-020-15048-8)
Supplement: Supplementary file 3 — Source Data [file 41467_2020_15048_MOESM3_ESM.xlsx]

## Sheet: Figure1
	ATPase activity [1/min]
	hHsp90beta						Hsp82
	WT	K607A	K607R	K607E	K607I		WT	K594A	K594R	K594E	K594I
	0.07316	0.05182	0.08145	0.02447	0.0523		0.62945	0.18011	0.65354	0.20214	0.40221
	0.06822	0.03657	0.06904	0.02801	0.04402		0.64811	0.22204	0.60434	0.17311	0.35023
	0.05459	0.03477	0.07325	0.01474	0.03474		0.58622	0.26075	0.59813	0.18348	0.32694

## Sheet: Figure 3
Figure
A						w/o 5FOA																		w/ 5FOA
B							25													30													37
C
						DMSO														80 uM														120 uM

## Sheet: Figure 4
	A											0 J/m2												40 J/m2												80 J/m2
	B										glc																gal
	C
		β-galactosidase activity AU
		Hsp82						hHsp90beta
		WT	K594A	K594R	K594E	K594I		WT	K607A	K607R	K607I
		0.00512	0.00318	0.00347	0.00121	0.00264		0.00372	0.00192	0.00452	9.86336e-05
		0.00513	0.00361	0.00489	0.000715162	0.00209		0.00387	0.00236	0.0047	0.000297542
		0.00587	0.00446	0.00422	0.00126	0.00235		0.00412	0.00212	0.00356	0.000499482
		Data was normalized to the mean of the WT=1
	C

## Sheet: Figure 6
C
		t (min)		kapp (min-1)
		WT	K594metK	WT	K594metK
	1	3.93798	22.7748	0.25394	0.04391
	2	3.53946	20.6666	0.28253	0.04839
	3	3.40687	21.6527	0.29352	0.04618
